# Supplementary material for: Implementation of Clinical Practice Guidelines for Empirical Antibiotic Therapy of Bacteremia, Urinary Tract Infection, and Pneumonia: A Multi-Center Quasi-Experimental Study
Source: Antibiotics (Basel). 2022 Jul 6;11(7):903. doi: 10.3390/antibiotics11070903 (PMC9311984; doi:10.3390/antibiotics11070903)
Supplement: Supplementary file 1 [file antibiotics-11-00903-s001.zip]

Archive with 1 entries (1 files):
- antibiotics-1791266-supplementary.pdf
